# Supplementary material for: Disentangling the mixed effects of soil management on microbial diversity and soil functions: A case study in vineyards
Source: Sci Rep. 2023 Mar 2;13:3568. doi: 10.1038/s41598-023-30338-z (PMC9981623; doi:10.1038/s41598-023-30338-z)
Supplement: Supplementary file 2 — Supplementary Table S3. [file 41598_2023_30338_MOESM2_ESM.csv]

Year	Response Variable	Predictor Variable	Coefficient	Standard Error	DF	Crit.Value	P.Value	Std.Estimate
2016	RESP	BACT_DIV	0.68970711	0.518376032	56	1.330515046	0.188741413	0.148142539
2016	RESP	FUNG_DIV	-0.067799588	0.166127028	56	-0.40811895	0.684742623	-0.034856127
2016	RESP	OC	0.232036434	0.171659477	56	1.351725159	0.181898113	0.167997202
2016	RESP	TN	11.15346806	2.611655295	56	4.270650908	7.61685E-05	0.589364191
2016	RESP	PLA_COV	0.886509772	0.456431294	56	1.942263346	0.05714086	0.21002021
2016	RESP	PLA_RICH	0.011849686	0.01343936	56	0.881715038	0.38169986	0.073810811
2016	RESP	DISTURBANCE	0.143746923	0.054545353	56	2.63536514	0.010851659	0.253291426
2016	BACT_DIV	OC	0.049845025	0.047436065	58	1.050783313	0.297716653	0.16801676
2016	BACT_DIV	TN	-1.610584264	0.688346739	58	-2.339786293	0.022758408	-0.396225285
2016	BACT_DIV	PLA_COV	0.040305133	0.104810396	58	0.384552813	0.701975192	0.044455227
2016	BACT_DIV	PLA_RICH	0.009747904	0.002766426	58	3.523644853	0.000837714	0.282689258
2016	BACT_DIV	DISTURBANCE	0.03404321	0.010507406	58	3.23992521	0.001981538	0.279278404
2016	FUNG_DIV	OC	0.144443782	0.13839382	58	1.043715544	0.300947782	0.203419527
2016	FUNG_DIV	TN	-3.452655401	1.974358226	58	-1.748748204	0.085625273	-0.354874649
2016	FUNG_DIV	PLA_COV	-0.483838729	0.341737667	58	-1.415819139	0.162176286	-0.222959567
2016	FUNG_DIV	PLA_RICH	0.012046778	0.009864503	58	1.221225014	0.226941859	0.145959362
2016	FUNG_DIV	DISTURBANCE	-0.036538203	0.036831814	58	-0.992028353	0.32530442	-0.125232499
2016	OC	PLA_COV	0.567152702	0.461000217	60	1.230265587	0.223399422	0.185580226
2016	OC	PLA_RICH	0.004116603	0.012832734	60	0.320789231	0.749484781	0.035416548
2016	OC	DISTURBANCE	0.052672627	0.049262972	60	1.069213346	0.289256288	0.128192037
2016	TN	PLA_COV	0.019942795	0.032802594	60	0.607963964	0.545505857	0.089410757
2016	TN	PLA_RICH	0.001430141	0.000883154	60	1.619356288	0.110615569	0.168584654
2016	TN	DISTURBANCE	0.004690165	0.003407778	60	1.376312001	0.173840072	0.156399822
2016	PLA_COV	DISTURBANCE	-0.05652602	0.00989792	62	-5.710899089	3.40923E-07	-0.42042911
2016	~~BACT_DIV	~~FUNG_DIV	0.104779724		72	0.875183238	0.192255282	0.104779724
2016	~~OC	~~TN	0.846463536		72	13.20555521	0	7
2016	DEC_GREEN	BACT_DIV	-0.031770196	0.059155048	56	-0.537066517	0.593349267	-0.076348937
2016	DEC_GREEN	FUNG_DIV	0.017571505	0.0176739	56	0.994206413	0.324399026	0.101071582
2016	DEC_GREEN	OC	0.000209674	0.0217729	56	0.00963005	0.992350676	0.001698473
2016	DEC_GREEN	TN	-0.08998638	0.328637143	56	-0.273816827	0.78523284	-0.053200856
2016	DEC_GREEN	PLA_COV	0.124587246	0.05163879	56	2.412667817	0.019135682	0.33023201
2016	DEC_GREEN	PLA_RICH	0.00100152	0.001480544	56	0.676454168	0.501536863	0.069797675
2016	DEC_GREEN	DISTURBANCE	-0.009676226	0.005742969	56	-1.684882362	0.097577105	-0.190763807
2016	BACT_DIV	OC	0.049845025	0.047436065	58	1.050783313	0.297716653	0.16801676
2016	BACT_DIV	TN	-1.610584264	0.688346739	58	-2.339786293	0.022758408	-0.396225285
2016	BACT_DIV	PLA_COV	0.040305133	0.104810396	58	0.384552813	0.701975192	0.044455227
2016	BACT_DIV	PLA_RICH	0.009747904	0.002766426	58	3.523644853	0.000837714	0.282689258
2016	BACT_DIV	DISTURBANCE	0.03404321	0.010507406	58	3.23992521	0.001981538	0.279278404
2016	FUNG_DIV	OC	0.144443782	0.13839382	58	1.043715544	0.300947782	0.203419527
2016	FUNG_DIV	TN	-3.452655401	1.974358226	58	-1.748748204	0.085625273	-0.354874649
2016	FUNG_DIV	PLA_COV	-0.483838729	0.341737667	58	-1.415819139	0.162176286	-0.222959567
2016	FUNG_DIV	PLA_RICH	0.012046778	0.009864503	58	1.221225014	0.226941859	0.145959362
2016	FUNG_DIV	DISTURBANCE	-0.036538203	0.036831814	58	-0.992028353	0.32530442	-0.125232499
2016	OC	PLA_COV	0.567152702	0.461000217	60	1.230265587	0.223399422	0.185580226
2016	OC	PLA_RICH	0.004116603	0.012832734	60	0.320789231	0.749484781	0.035416548
2016	OC	DISTURBANCE	0.052672627	0.049262972	60	1.069213346	0.289256288	0.128192037
2016	TN	PLA_COV	0.019942795	0.032802594	60	0.607963964	0.545505857	0.089410757
2016	TN	PLA_RICH	0.001430141	0.000883154	60	1.619356288	0.110615569	0.168584654
2016	TN	DISTURBANCE	0.004690165	0.003407778	60	1.376312001	0.173840072	0.156399822
2016	PLA_COV	DISTURBANCE	-0.05652602	0.00989792	62	-5.710899089	3.40923E-07	-0.42042911
2016	~~BACT_DIV	~~FUNG_DIV	0.104779724		72	0.875183238	0.192255282	0.104779724
2016	~~OC	~~TN	0.846463536		72	13.20555521	0	0.846463536
2016	DEC_RED	BACT_DIV	-0.076563689	0.047299805	56	-1.61868932	0.111133191	-0.219616472
2016	DEC_RED	FUNG_DIV	-0.004216966	0.014338417	56	-0.29410258	0.769766895	-0.028952036
2016	DEC_RED	OC	0.038662953	0.017076009	56	2.264168024	0.027455553	0.373824595
2016	DEC_RED	TN	-0.53701448	0.258176654	56	-2.080027269	0.04211171	-0.378954261
2016	DEC_RED	PLA_COV	0.125863173	0.041393732	56	3.040633589	0.003586825	0.398201799
2016	DEC_RED	PLA_RICH	0.00208628	0.001192492	56	1.749513464	0.085680741	0.173545247
2016	DEC_RED	DISTURBANCE	0.00109153	0.004666148	56	0.233925354	0.815896017	0.025685306
2016	BACT_DIV	OC	0.049845025	0.047436065	58	1.050783313	0.297716653	0.16801676
2016	BACT_DIV	TN	-1.610584264	0.688346739	58	-2.339786293	0.022758408	-0.396225285
2016	BACT_DIV	PLA_COV	0.040305133	0.104810396	58	0.384552813	0.701975192	0.044455227
2016	BACT_DIV	PLA_RICH	0.009747904	0.002766426	58	3.523644853	0.000837714	0.282689258
2016	BACT_DIV	DISTURBANCE	0.03404321	0.010507406	58	3.23992521	0.001981538	0.279278404
2016	FUNG_DIV	OC	0.144443782	0.13839382	58	1.043715544	0.300947782	0.203419527
2016	FUNG_DIV	TN	-3.452655401	1.974358226	58	-1.748748204	0.085625273	-0.354874649
2016	FUNG_DIV	PLA_COV	-0.483838729	0.341737667	58	-1.415819139	0.162176286	-0.222959567
2016	FUNG_DIV	PLA_RICH	0.012046778	0.009864503	58	1.221225014	0.226941859	0.145959362
2016	FUNG_DIV	DISTURBANCE	-0.036538203	0.036831814	58	-0.992028353	0.32530442	-0.125232499
2016	OC	PLA_COV	0.567152702	0.461000217	60	1.230265587	0.223399422	0.185580226
2016	OC	PLA_RICH	0.004116603	0.012832734	60	0.320789231	0.749484781	0.035416548
2016	OC	DISTURBANCE	0.052672627	0.049262972	60	1.069213346	0.289256288	0.128192037
2016	TN	PLA_COV	0.019942795	0.032802594	60	0.607963964	0.545505857	0.089410757
2016	TN	PLA_RICH	0.001430141	0.000883154	60	1.619356288	0.110615569	0.168584654
2016	TN	DISTURBANCE	0.004690165	0.003407778	60	1.376312001	0.173840072	0.156399822
2016	PLA_COV	DISTURBANCE	-0.05652602	0.00989792	62	-5.710899089	3.40923E-07	-0.42042911
2016	~~BACT_DIV	~~FUNG_DIV	0.104779724		72	0.875183238	0.192255282	0.104779724
2016	~~OC	~~TN	0.846463536		72	13.20555521	0	0.846463536
2017	DEC_GREEN	BACT_DIV	0.052571261	0.045079556	56	1.166188521	0.248480917	0.137438422
2017	DEC_GREEN	FUNG_DIV	-0.024654081	0.013358662	56	-1.845550212	0.070246686	-0.151428458
2017	DEC_GREEN	OC	-0.014317634	0.009131799	56	-1.567887624	0.12254119	-0.168937746
2017	DEC_GREEN	TN	-0.105389359	0.076590692	56	-1.37600741	0.174297561	-0.136895771
2017	DEC_GREEN	PLA_COV	0.070713176	0.049465987	56	1.429531282	0.158406877	0.178513512
2017	DEC_GREEN	PLA_RICH	0.000556643	0.001225379	56	0.454261929	0.65139618	0.039019246
2017	DEC_GREEN	DISTURBANCE	0.001514871	0.002367014	56	0.639992273	0.524787512	0.06752612
2017	BACT_DIV	OC	0.019194665	0.025210059	58	0.761389143	0.449509463	0.086631577
2017	BACT_DIV	TN	0.012651022	0.214027791	58	0.059109251	0.953068282	0.006285779
2017	BACT_DIV	PLA_COV	0.20214614	0.134900502	58	1.498483229	0.139431062	0.195198483
2017	BACT_DIV	PLA_RICH	-0.001389688	0.003361653	58	-0.413394313	0.680842245	-0.037261453
2017	BACT_DIV	DISTURBANCE	0.002987903	0.006256647	58	0.477556554	0.634760678	0.050945157
2017	FUNG_DIV	OC	-0.053883417	0.084212712	58	-0.639848967	0.52479031	-0.103512282
2017	FUNG_DIV	TN	0.143607086	0.718339409	58	0.199915367	0.842246059	0.030370396
2017	FUNG_DIV	PLA_COV	0.02161228	0.448891021	58	0.04814594	0.961765341	0.008882857
2017	FUNG_DIV	PLA_RICH	0.005496804	0.011060182	58	0.496990355	0.621074555	0.06273266
2017	FUNG_DIV	DISTURBANCE	-0.040787014	0.021589612	58	-1.889196222	0.063868125	-0.296005269
2017	OC	PLA_COV	2.58511623	0.64858363	60	3.985787045	0.000184864	0.553089458
2017	OC	PLA_RICH	0.013101234	0.017636896	60	0.742831049	0.460482545	0.07783213
2017	OC	DISTURBANCE	0.052430116	0.033576954	60	1.561491157	0.123667419	0.19807132
2017	TN	PLA_COV	0.222646817	0.076180871	60	2.922607918	0.004888373	0.432707052
2017	TN	PLA_RICH	0.003510765	0.002072114	60	1.694291741	0.095395125	0.189456991
2017	TN	DISTURBANCE	0.005386966	0.003951597	60	1.363237672	0.177901486	0.184861798
2017	PLA_COV	DISTURBANCE	-0.036666667	0.004353684	62	-8.421987158	7.35334E-12	-0.647436082
2017	~~BACT_DIV	~~FUNG_DIV	0.187244856		72	1.583377356	0.058954293	0.187244856
2017	~~OC	~~TN	0.438133376		72	4.04869147	6.63622E-05	0.438133376
2017	DEC_RED	BACT_DIV	0.064581658	0.044462765	56	1.452488566	0.151946222	0.199049681
2017	DEC_RED	FUNG_DIV	-0.020736134	0.013454557	56	-1.541197793	0.128900933	-0.150154723
2017	DEC_RED	OC	0.015367814	0.009193839	56	1.671533959	0.10019585	0.213776547
2017	DEC_RED	TN	0.011327582	0.077172632	56	0.146782373	0.883830954	0.017346945
2017	DEC_RED	PLA_COV	0.03892212	0.049859753	56	0.780632014	0.438306398	0.115840323
2017	DEC_RED	PLA_RICH	0.00038024	0.001229724	56	0.309207736	0.75831106	0.031423369
2017	DEC_RED	DISTURBANCE	0.002629827	0.002386015	56	1.102183504	0.275096392	0.138202497
2017	BACT_DIV	OC	0.019194665	0.025210059	58	0.761389143	0.449509463	0.086631577
2017	BACT_DIV	TN	0.012651022	0.214027791	58	0.059109251	0.953068282	0.006285779
2017	BACT_DIV	PLA_COV	0.20214614	0.134900502	58	1.498483229	0.139431062	0.195198483
2017	BACT_DIV	PLA_RICH	-0.001389688	0.003361653	58	-0.413394313	0.680842245	-0.037261453
2017	BACT_DIV	DISTURBANCE	0.002987903	0.006256647	58	0.477556554	0.634760678	0.050945157
2017	FUNG_DIV	OC	-0.053883417	0.084212712	58	-0.639848967	0.52479031	-0.103512282
2017	FUNG_DIV	TN	0.143607086	0.718339409	58	0.199915367	0.842246059	0.030370396
2017	FUNG_DIV	PLA_COV	0.02161228	0.448891021	58	0.04814594	0.961765341	0.008882857
2017	FUNG_DIV	PLA_RICH	0.005496804	0.011060182	58	0.496990355	0.621074555	0.06273266
2017	FUNG_DIV	DISTURBANCE	-0.040787014	0.021589612	58	-1.889196222	0.063868125	-0.296005269
2017	OC	PLA_COV	2.58511623	0.64858363	60	3.985787045	0.000184864	0.553089458
2017	OC	PLA_RICH	0.013101234	0.017636896	60	0.742831049	0.460482545	0.07783213
2017	OC	DISTURBANCE	0.052430116	0.033576954	60	1.561491157	0.123667419	0.19807132
2017	TN	PLA_COV	0.222646817	0.076180871	60	2.922607918	0.004888373	0.432707052
2017	TN	PLA_RICH	0.003510765	0.002072114	60	1.694291741	0.095395125	0.189456991
2017	TN	DISTURBANCE	0.005386966	0.003951597	60	1.363237672	0.177901486	0.184861798
2017	PLA_COV	DISTURBANCE	-0.036666667	0.004353684	62	-8.421987158	7.35334E-12	-0.647436082
2017	~~BACT_DIV	~~FUNG_DIV	0.187244856		72	1.583377356	0.058954293	0.187244856
2017	~~OC	~~TN	0.438133376		72	4.04869147	6.63622E-05	0.438133376
2016+2017	DEC_GREEN	BACT_DIV	-0.047818734	0.036192107	119	-1	1.89E-01	-0.100450753
2016+2017	DEC_GREEN	FUNG_DIV	2.35E-04	0.01172617	119	0.020003699	9.84E-01	0.001137142
2016+2017	DEC_GREEN	OC	-0.009191385	0.009531311	119	-0.964335776	3.37E-01	-0.069782877
2016+2017	DEC_GREEN	TN	-0.136638605	0.099512436	119	-1	1.72E-01	-0.101467327
2016+2017	DEC_GREEN	PLA_COV	0.120774214	0.036756918	119	3	1.34E-03	0.252826965
2016+2017	DEC_GREEN	PLA_RICH	8.97E-04	9.74E-04	119	0.920434502	3.59E-01	0.05015762
2016+2017	DEC_GREEN	DISTURBANCE	4.99E-04	0.00247337	119	0.201733365	8.40E-01	0.012626643
2016+2017	BACT_DIV	OC	0.006224266	0.022453932	121	0.277201581	7.82E-01	0.022495774
2016+2017	BACT_DIV	TN	-0.090495055	0.234282924	121	-0.38626398	7.00E-01	-0.03199061
2016+2017	BACT_DIV	PLA_COV	0.040650368	0.085422497	121	0.475874273	6.35E-01	0.040509655
2016+2017	BACT_DIV	PLA_RICH	0.00557693	0.002222181	121	3	1.34E-02	0.14852466
2016+2017	BACT_DIV	DISTURBANCE	0.005201377	0.00552424	121	0.941555284	3.48E-01	0.062659135
2016+2017	FUNG_DIV	OC	-0.019767006	0.069971479	121	-0.282500909	7.78E-01	-0.030957139
2016+2017	FUNG_DIV	TN	-0.319691412	0.724750986	121	-0.441105177	6.60E-01	-0.048970636
2016+2017	FUNG_DIV	PLA_COV	-0.337114475	0.258616415	121	-1	1.95E-01	-0.145572236
2016+2017	FUNG_DIV	PLA_RICH	0.009048026	0.007178427	121	1	2.10E-01	0.104415343
2016+2017	FUNG_DIV	DISTURBANCE	-0.048017502	0.017643972	121	-3	7.46E-03	-0.25065288
2016+2017	OC	PLA_COV	1	0.369151296	123	3	3.75E-03	0.300785062
2016+2017	OC	PLA_RICH	0.009171307	0.010490425	123	0.874255077	3.84E-01	0.067580566
2016+2017	OC	DISTURBANCE	0.017885684	0.025783681	123	0.693682323	4.89E-01	0.05961544
2016+2017	TN	PLA_COV	0.088411229	0.036212308	123	2	1.61E-02	0.249231999
2016+2017	TN	PLA_RICH	0.00223717	0.001008931	123	2	2.84E-02	0.168540689
2016+2017	TN	DISTURBANCE	0.002763576	0.002493211	123	1	2.70E-01	0.094175882
2016+2017	PLA_COV	DISTURBANCE	-0.041358433	0.004450274	125	-9	6.08E-16	-0.499960914
2016+2017	~~BACT_DIV	~~FUNG_DIV	0.148020547	NA	144	2	3.88E-02	0.148020547
2016+2017	~~OC	~~TN	0.601353306	NA	144	9	9.99E-16	0.601353306
2016+2017	DEC_RED	BACT_DIV	-0.029249325	0.030631081	119	-0.95489039	0.341568878	-0.073944639
2016+2017	DEC_RED	FUNG_DIV	-0.00980131	0.010024019	119	-0.97778238	0.330165553	-0.05718312
2016+2017	DEC_RED	OC	0.015795741	0.008124801	119	1.944138703	0.054238896	0.144325697
2016+2017	DEC_RED	TN	-0.079138954	0.084806148	119	-0.933174728	0.352619323	-0.070725956
2016+2017	DEC_RED	PLA_COV	0.108070333	0.031249603	119	3.45829462	7.55E-04	0.272264731
2016+2017	DEC_RED	PLA_RICH	9.23E-04	8.31E-04	119	1.11035047	0.269086621	0.062137252
2016+2017	DEC_RED	DISTURBANCE	0.002966002	0.002113438	119	1.403401199	0.163101265	0.090329228
2016+2017	BACT_DIV	OC	0.006224266	0.022453932	121	0.277201581	0.782098342	0.022495774
2016+2017	BACT_DIV	TN	-0.090495055	0.234282924	121	-0.38626398	0.699979542	-0.03199061
2016+2017	BACT_DIV	PLA_COV	0.040650368	0.085422497	121	0.475874273	0.635022011	0.040509655
2016+2017	BACT_DIV	PLA_RICH	0.00557693	0.002222181	121	2.509664869	0.013405797	0.14852466
2016+2017	BACT_DIV	DISTURBANCE	0.005201377	0.00552424	121	0.941555284	0.34829638	0.062659135
2016+2017	FUNG_DIV	OC	-0.019767006	0.069971479	121	-0.282500909	0.778042119	-0.030957139
2016+2017	FUNG_DIV	TN	-0.319691412	0.724750986	121	-0.441105177	0.659924022	-0.048970636
2016+2017	FUNG_DIV	PLA_COV	-0.337114475	0.258616415	121	-1.303530849	0.194868341	-0.145572236
2016+2017	FUNG_DIV	PLA_RICH	0.009048026	0.007178427	121	1.260446858	0.209933465	0.104415343
2016+2017	FUNG_DIV	DISTURBANCE	-0.048017502	0.017643972	121	-2.72146785	0.00745861	-0.25065288
2016+2017	OC	PLA_COV	1.090875102	0.369151296	123	2.955089454	0.00374712	0.300785062
2016+2017	OC	PLA_RICH	0.009171307	0.010490425	123	0.874255077	0.383683163	0.067580566
2016+2017	OC	DISTURBANCE	0.017885684	0.025783681	123	0.693682323	0.4891894	0.05961544
2016+2017	TN	PLA_COV	0.088411229	0.036212308	123	2.441469071	0.016050623	0.249231999
2016+2017	TN	PLA_RICH	0.00223717	0.001008931	123	2.217367326	0.028434999	0.168540689
2016+2017	TN	DISTURBANCE	0.002763576	0.002493211	123	1.108440424	0.269834353	0.094175882
2016+2017	PLA_COV	DISTURBANCE	-0.041358433	0.004450274	125	-9.293456926	6.08E-16	-0.499960914
2016+2017	~~BACT_DIV	~~FUNG_DIV	0.148020547	NA	144	1.777224001	0.038843682	0.148020547
2016+2017	~~OC	~~TN	0.601353306	NA	144	8.937202451	9.99E-16	0.601353306
